# Supplementary material for: (–)-Epicatechin Improves Vasoreactivity and Mitochondrial Respiration in Thermoneutral-Housed Wistar Rat Vasculature
Source: Nutrients. 2022 Mar 5;14(5):1097. doi: 10.3390/nu14051097 (PMC8912787; doi:10.3390/nu14051097)
Supplement: Supplementary file 1 [file nutrients-14-01097-s001.zip]

Archive with 1 entries (1 files):
- nutrients-1532178-supplementary.pdf
